# Supplementary material for: Dual antibacterial mechanism of [K4K15]CZS-1 against Salmonella Typhimurium: a membrane active and intracellular-targeting antimicrobial peptide
Source: Front Microbiol. 2023 Dec 14;14:1320154. doi: 10.3389/fmicb.2023.1320154 (PMC10752938; doi:10.3389/fmicb.2023.1320154)
Supplement: Supplementary file 1 [file Table_1.xlsx]

## Sheet: Plan1
Casos	Met_Sal_0.5_1.2	Met_Sal_0.5_1.3	Met_Sal_0.5_1.1	Met_Sal_1.0_1.1	Met_Sal_1.0_1.2	Met_Sal_1.0_1.3	Met_Sal_controle_1.1	Met_Sal_controle_1.2	Met_Sal_controle_1.3
Grupos	Met_Sal_0.5 MIC	Met_Sal_0.5 MIC	Met_Sal_0.5 MIC	Met_Sal_1.0 MIC	Met_Sal_1.0 MIC	Met_Sal_1.0 MIC	Met_Sal_Controle	Met_Sal_Controle	Met_Sal_Controle
Palmitic acid	43156527	9041635	25287345	3406	4161	8091	0	8858392	5607273
Galactose	7336749	270086	2522226	3671393	352435	6246485	1985018	309233	268612
Allose	7292564	450	2436753	2071299	6846471	2207928	2127195	71866	229474
Mannose	6985285	9706	2352850	34056	6383366	969	1942690	67842	221814
Lactic acid	1405573	1131451	1193071	0	0	0	2070	1073720	1263579
Myristic acid	1168010	0	655080	0	0	0	677	0	2209740
Ribonic acid	796845	0	197097	3596785	0	2724694	3637371	54856	0
Oleic acid	635049	145792	428477	0	0	0	5851	314260	583908
Glucose	551081	285187	10280027	3820708	7029700	75020	1651331	344306	1697462
Elaidic acid	269362	71947	406144	0	0	0	0	283870	472167
Glycolic acid	153364	83687	84686	3209679	36611	126178	1939627	3779	1137054
Batyl alcohol	69776	66199	68707	118703	13549	0	0	0	14060
2-Deoxy-glucose	49336	0	209097	3046744	3019380	8922980	7346435	147758	49688
Caproic acid	43881	32846	0	0	0	0	0	0	0
Glutamine	38262	0	178176	0	1228	59766	18121	0	0
Pantothenic acid	37112	0	35934	0	552314	0	324519	0	0
1,6-Anhydroglucose	36920	16650	0	707045	635254	642591	45780	0	0
Xylitol	34869	0	5275	670068	1048702	770358	467795	12823	10463
Triethanolamine	31504	0	8865	0	0	0	0	0	0
Uridine	27228	39332	6675	538998	1067839	626824	299204	4094	25539
2-Ketobutyric acid	17147	19364	6350	0	0	0	0	0	0
Palmitoleic acid	14601	32029	166732	0	0	0	0	106689	240644
2-Aminoethanol	12681	0	0	13397	0	41293	0	0	0
3-Hydroxypropionic acid	8843	4578	97791	1532739	714720	2020336	1677945	7865	31466
Glucosamine	0	0	0	19474	811	12117	0	0	0
Cadaverine	5983	0	8975	2169	0	2560	0	0	0
Glyoxylic acid-oxime	2965	0	20035	0	0	0	0	0	0
Mannitol	1683	136763	0	17489	263287	1174	12076	220941	478655
4-Aminobutyric acid	998	0	3158	0	0	0	0	0	0
Trehalose	972	1374	0	675478	20560824	6123580	70198	0	3983
Arginine	826	0	1489	0	0	0	1732	1035	0
Glycerol 2-phosphate	749	0	804	269713	2206492	1508848	478099	1517	1772
3-Hydroxybutyric acid	719	1553	2168	1343461	62459	5751	0	0	0
2-Hydroxybutyric acid	566	502	2067	1004039	0	0	0	0	0
Succinic acid	0	0	0	0	0	0	6484	4766296	0
Adenosine	0	0	0	246299	8506	0	0	0	0
Threonic acid	0	0	0	236554	2563073	246441	892405	30311	18847
Arabitol	0	0	0	0	0	0	0	0	0
Lactitol	0	0	0	1400525	3165721	1770485	889417	11305	0
Epinephrine	0	0	0	0	0	0	0	0	0
Linoleic acid	0	0	0	0	0	0	0	0	0
Xanthosine monophosphate	0	0	0	0	0	0	0	0	0
Isocitric acid	0	0	0	82191	28925	82256	0	0	0
Dihydroxyacetone phosphate	0	0	0	330825	5700	3028	791188	60311	1101594
Uracil	0	0	0	13242118	206200	40625067	0	0	0
Threonine	0	0	0	3030248	25122029	0	0	0	0
Glycine	0	0	0	10206690	7992714	5519115	0	0	0
Thymine	0	0	0	4304475	1352292	2665859	0	0	0
Sorbose	0	0	0	593347	17160	1765181	217520	13714	1596
Glutaric acid	0	0	0	1221652	465583	696041	0	0	0
2-Hydroxyisocaproic acid	0	0	0	110216	23714	158670	0	0	0
Fructose	0	0	0	1138532	0	1211286	194270	0	6014
Galactitol	0	0	0	696699	598639	804901	0	0	0
Glycerol	0	0	0	0	4208933	1708846	3611000	0	27342
Galacturonic acid	0	0	0	531908	585556	651898	0	0	0
Serine	0	0	0	82913	8735960	2689449	0	0	0
Putrescine	0	0	0	1286192	7008	238723	0	0	0
Threitol	0	0	0	375029	222008	771257	0	0	0
Nonanoic acid	0	0	0	494621	0	391308	0	0	0
Sorbitol	0	0	0	274258	310938	317026	0	0	0
meso-Erythritol	0	0	0	88773	482975	46410	0	0	0
Tagatose	0	0	0	402124	577562	336491	117257	1639	5494
Lactose	0	0	0	20487	0	0	0	0	0
5-Hydroxymethyl-2-furoic acid	0	0	0	306507	226860	233786	0	0	0
4-Hydroxyphenylacetic acid	0	0	0	337704	77870	235161	0	0	0
Octopamine	0	0	0	253505	51868	10966	79375	9578	0
Decanoic acid	0	0	0	145859	253725	219324	0	0	0
4-Aminobenzoic acid	0	0	0	324728	0	67421	0	0	0
Maltose	0	0	0	183076	2331552	3015253	198932	1282	0
Malic acid	0	0	0	388459	711829	219564	0	0	0
3-Methoxy-4-hydroxybenzoic acid	0	0	0	250331	158060	186257	0	0	0
Tartaric acid	0	0	0	131982	111777	100520	0	0	0
N-Acetyltyrosine	0	0	0	118590	518	0	0	0	0
5-Aminovaleric acid	0	0	0	363513	903	29350	0	0	0
4-Hydroxybenzoic acid	0	0	0	388972	0	140731	0	0	0
Methylsuccinic acid	0	0	0	124141	0	137691	0	0	0
Acetylglycine	0	0	0	73422	0	161137	0	0	0
Cystamine	0	0	0	6524	0	1092	0	0	0
Pyridoxal	0	0	0	68916	0	7942	0	0	0
N-Acetylmannosamine	0	0	0	65225	69667	22662	0	0	0
Glutaconic acid	0	0	0	129949	0	9562	0	0	0
Adipic acid	0	0	0	773	40041	49446	0	0	0
Tryptamine	0	0	0	24510	0	8854	0	0	0
Catechol	0	0	0	0	592627	26549	0	0	0
Citramalic acid	0	0	0	53648	89260	34381	0	0	0
Hippuric acid	0	0	0	5297	2787310	19611	0	0	0
Dopamine	0	0	0	110871	773189	27515	0	0	0
Methylmalonic acid	0	0	0	0	0	0	0	0	0
Glucuronic acid	0	0	0	21151	0	374141	0	0	0
Suberic acid	0	0	0	0	2078	5300	0	0	0
Shikimic acid	0	0	0	16433	0	10434	0	0	0
Ribonolactone	0	0	0	138811	32394	10842	0	0	0
Hydroxylamine	0	0	0	98367	93111	434685		0	0
Acetoacetic acid	0	0	0	10244	44634	11887	0	0	0
Phenylacetic acid	0	0	0	370743	1266	17079	0	0	0
3-Aminoisobutyric acid	0	0	0	12813	893	11221	0	0	0
Tyramine	0	0	0	5347	13758	6155	0	0	0
Maleic acid	0	0	0	176004	0	2779	0	0	0
2-Keto-isovaleric acid-oxime	0	0	0	9066	2536	1192	0	0	0
Ribose	0	0	0	4526	30911	126173	0	0	0
Rhamnose	0	0	0	882	406	3029	0	0	0
Fumaric acid	0	0	0	1946855	0	1366038	4005130	0	0
Stearic acid	0	0	0	0	7578	1006	4531	4328784	6779359
2-Hydroxyisovaleric acid	0	0	0	76629	1006	32014	0	0	0
Urocanic acid	0	0	0	73387	2642	0	0	0	0
2-Hydroxyglutaric acid	0	0	0	1681	3189540	2426406	0	0	0
Erythrose 4-phosphate	0	0	0	0	5495	2611	0	0	0
3-Methyladipic acid	0	0	0	1876	3173	0	0	0	0
Erythrulose	0	0	0	0	8184	2526	0	0	0
Adenine	0	0	0	66689	0	2325	0	0	0
Gluconic acid	0	0	0	9189	9214	0	0	0	0
N6-Acetyllysine	0	9744	1749	0	0	0	0	0	0
Psicose	0	0	0	1054	2535	458723	0	0	0
Methoprene acid	0	0	0	601	15738	6504	0	0	0
Ureidopropionic acid	0	0	0	3221	0	2838	0	0	0
Lauric acid	0	0	0	302771	0	642	0	0	0
Biotin	0	0	0	1125	1502	0	0	0	0
1-Hexadecanol	0	0	0	0	0	0	0	611209	779791
2-Aminoisobutyric acid	0	0	0	0	0	0	0	3174	495
2-Aminopimelic acid	0	0	0	0	10042	21057	0	0	0
2-Ketoglutaric acid	0	0	0	4272	1909	3249	0	0	0
3-Aminoglutaric acid	0	0	0	884624	5771813	0	0	0	0
3-Dehydroshikimic acid	0	0	0	25941	0	770	0	0	0
3-Hydroxyisobutyric acid	0	0	0	200881	24946	590	0	0	0
Arachidonic acid	0	0	0	0	17183	2204	0	0	0
Asparagine	0	0	0	1020	1059	0	0	0	0
Azelaic acid	0	0	0	49166	29562	44492	0	0	0
Glucaric acid	0	0	0	3843	5157	0	0	0	0
Glucono-1,5-lactone	0	0	0	0	0	0	151716	16623	0
Histidine	0	0	0	0	3862	5619	0	0	0
Inositol	0	0	0	17809	1000451	0	0	0	0
Isoleucine	0	0	0	1323558	1259809	0	0	0	0
Lyxose	0	0	0	0	4259636	26967	4880	0	27232
Margaric acid	0	358137	1073802	0	0	0	490163	499640	1827148
Niacinamide	0	0	0	1211	1230	949	0	0	0
Norvaline	0	0	0	323150	2206	120579	0	0	0
O-Phosphoethanolamine	0	0	0	6720	1499	0	0	0	0
Ornithine	0	0	0	3556	40799	0	4600	0	1185
Proline	0	0	0	6181	0	27196	0	0	0
Pyrogallol	0	0	0	15288	0	6367	0	0	0
Ribitol	0	0	0	9275	6361	0	0	151618	4470
Ribose 5-phosphate	0	0	0	851	25916	448	0	0	0
Sarcosine	0	0	0	85642	5074287	0	0	0	0
Sebacic acid	0	0	0	2751	3285	0	0	0	0
Spermidine	0	0	0	4570	15019	0	0	0	0
Sucrose	0	0	0	18455	2663	0	0	0	0
Thymidine	0	0	0	5291	23465	182	0	0	0
Tyrosine	0	0	0	2517	1619	0	0	0	0
