# Supplementary material for: Dual antibacterial mechanism of [K4K15]CZS-1 against Salmonella Typhimurium: a membrane active and intracellular-targeting antimicrobial peptide
Source: Front Microbiol. 2023 Dec 14;14:1320154. doi: 10.3389/fmicb.2023.1320154 (PMC10752938; doi:10.3389/fmicb.2023.1320154)
Supplement: Supplementary file 2 [file Table_2.xlsx]

## Sheet: Plan1
Casos	Sal_0.5 mic _1.3	Sal_0.5 mic_1.1	Sal_0.5 mic_1.2	Sal_1.0 mic_1.1	Sal_1.0 mic_1.2	Sal_1.0 mic_1.3	Sal_controle_1.1	Sal_controle_1.2	Sal_controle_1.3
Grupos	Sal_0.5 MIC	Sal_0.5 MIC	Sal_0.5 MIC	Sal_1.0 MIC	Sal_1.0 MIC	Sal_1.0 MIC	Sal_Controle	Sal_Controle	Sal_Controle
Palmitic acid	15190773	30801	0	5189015	5847151	0	45891	0	2018
Succinic acid	2699833	0	40179157	6087583	0	7668955	0	0	0
Margaric acid	1582006	21200	394	125775	0	1058132	765314	539850	734
Dihydroxyacetone phosphate	1041140	0	13995298	87870	39518	589574	724	2001	11669179
Glycolic acid	777045	81449	2071516	623958	911871	1416454	6360	2206682	1172810
Oleic acid	579483	4363	0	76786	421709	0	711	3593	59184
Elaidic acid	546679	1834	0	322184	395500	0	0	0	0
Glucose	465361	1725456	4168690	349487	517758	1481110	1479821	2350637	4976162
Galactose	420272	1985641	5562050	333154	478856	1911592	2383408	2176289	4812531
Adenosine	90561	27009	129599	7831	62631	13661	2450	0	95602
Batyl alcohol	87544	29177	0	0	122581	1650	0	16282	146369
Glutamine	80567	3183	5627	0	0	0	1200	4255	105310
2-Deoxy-glucose	56759	8546518	28419463	31977	221528	7240284	6501641	11490774	24642051
3-Hydroxypropionic acid	38948	2437110	305753	0	70051	70239	263739	2765674	5906769
Uridine	37136	205912	0	0	262229	3802	0	252603	289471
Pantothenic acid	33790	32956	0	0	39839	15026	240242	405478	0
Cystamine	20767	3039	0	0	0	0	0	0	0
Trehalose	14652	65797	5308635	0	0	0	2198	18944	4354255
Octopamine	12354	0	7128	5381	5809	42178	0	0	501381
Mannose	12185	710	7850574	537	450488	1875089	4762	2843426	6426713
Ribitol	9378	0	8491	45320	5958	0	0	0	0
5-Aminovaleric acid	4748	0	2727	0	0	0	0	0	0
Xylitol	2753	102874	1973721	7162	25424	425425	85666	159735	1516461
Lactitol	2145	743640	78576	0	48508	770884	807891	932724	411024
Glycerol 2-phosphate	1644	1043	3006050	2077	0	387648	316074	680405	2704033
Glucono-1,5-lactone	1639	85924	0	0	14545	147465	805969	207831	140984
N-Acetylmannosamine	1442	17013	37824	0	0	0	1860	70914	143646
2-Aminoethanol	1351	47832	6769	615	3483	0	1936	10975	23043
Maltose	1138	926	995204	557	23210	30213	4253	3112	1044264
Erythrose 4-phosphate	860	503	4714	0	0	0	1842	322	0
Lactic acid	0	0	0	1147746	3761981	255	0	0	0
Palmitoleic acid	0	0	0	67531	153244	22741	0	0	0
Glycerol	0	0	0	0	24657	33224	0	0	0
Caproic acid	0	0	0	1402	0	2757	0	0	0
Valine	0	0	0	0	0	0	0	0	0
Uracil	0	1331829	7021734	0	0	0	147198	1605148	4901835
Threonine	0	697227	0	0	0	0	280881	1788	1439442
Glycine	0	10195598	3840221	0	408211	6128008	4299931	20897647	15367260
Thymine	0	292130	3945790	0	0	396381	0	313238	1758359
Ribonic acid	0	3553788	16924527	42648	0	3689799	3304198	5254279	15461549
Allose	0	2020338	8288705	0	468451	2037183	2428360	3086525	186796
Sorbose	0	171990	632743	0	30562	316474	198523	375488	243847
Glutaric acid	0	30484	445841	0	0	0	0	0	0
2-Hydroxyisocaproic acid	0	0	241704	0	0	0	0	0	0
Fructose	0	182602	566956	0	0	0	66182	230432	282503
Galactitol	0	280962	1105421	0	0	0	206486	425359	984203
Galacturonic acid	0	140239	991129	0	845	178095	129948	254540	855178
Serine	0	733115	0	0	0	0	791913	2165734	0
Putrescine	0	41182	133766	0	0	0	60984	111904	274303
Threitol	0	203276	725556	0	0	0	0	129289	102251
Nonanoic acid	0	55221	203544	0	0	0	49917	75842	125421
Sorbitol	0	64794	453876	0	0	0	62838	111662	395379
Tagatose	0	114768	441594	0	5215	113434	56453	145634	343766
4-Hydroxyphenylacetic acid	0	3699	28330	0	0	0	0	29733	193381
Malic acid	0	230639	640502	0	0	0	137122	294059	1426
3-Methoxy-4-hydroxybenzoic acid	0	0	0	0	0	0	0	17001	88854
Tartaric acid	0	8832	118292	0	0	0	30616	4550	87121
O-Acetylserine	0	0	0	0	0	0	0	115825	451661
Aspartic acid	0	0	0	0	0	0	1081	0	2197429
Methylsuccinic acid	0	0	0	0	0	0	14710	0	14916
Threonic acid	0	982423	4060945	0	7960	868573	717044	666390	3352753
Isocitric acid	0	0	0	0	0	0	5889	38357	189579
Pyridoxal	0	0	0	0	0	0	22248	6366	0
Dihydroxyacetone	0	0	0	0	0	0	339	4200	1093
3-Hydroxybutyric acid	0	166753	287984	538	1187	526324	0	5571	415679
Adipic acid	0	7812	30975	0	0	0	0	0	0
Tryptamine	0	0	0	0	0	0	1585	2210	2210
Citramalic acid	0	31374	93871	0	0	0	14085	43525	90595
Dopamine	0	1440	461906	0	0	0	0	0	0
1,6-Anhydroglucose	0	60515	437787	0	66908	1640	46031	101405	322909
Glucuronic acid	0	123350	746895	0	0	0	117304	212026	704658
Ribonolactone	0	119839	83526	0	0	0	39481	91962	72419
Hydroxylamine	0	46240	126510	0	0	0	1380	4431	96481
Acetoacetic acid	0	0	0	0	0	0	0	2295	23083
2-Ketoadipic acid	0	231	3443	0	0	0	0	0	0
3-Aminoisobutyric acid	0	10046	23126	0	0	0	0	1209	6318
Maleic acid	0	1194	989	0	0	0	0	53894	126363
2-Keto-isovaleric acid-oxime	0	1320	3794	0	0	0	6092	4680	5261
Ribose	0	30671	136286	0	0	0	20140	42989	107581
Rhamnose	0	0	40059	0	0	0	0	2931	20479
Fumaric acid	0	3883893	20100	0	0	0	1151372	2735250	4001004
Stearic acid	0	0	0	0	0	0	0	7132	3026
Fucose	0	0	0	0	0	0	0	1210	1746
2-Hydroxyglutaric acid	0	698658	1411	0	0	671353	579977	784212	1428523
3-Aminopropanoic acid	0	3685	38686	0	0	0	0	5028	1497
Gluconic acid	0	12562	2355	0	0	0	0	0	0
Ureidosuccinic acid	0	0	0	0	0	0	1471	2545	0
Psicose	0	0	0	0	0	0	22218	37583	0
Hydroquinone	0	14986	2352	0	0	0	0	0	0
Biotin	0	2821	2827	0	0	0	0	0	0
2-Aminoisobutyric acid	0	0	0	0	0	0	1386	0	33441
2-Hydroxybutyric acid	0	0	0	0	0	0	9374	0	10467
2-Ketobutyric acid	0	0	0	56421	10103	11767	0	0	0
3-Aminoglutaric acid	0	10156988	18942	0	0	0	1267238	21066232	2127506
3-Dehydroshikimic acid	0	0	0	0	0	0	0	1638	1533
3-Hydroxyanthranilic acid	0	0	0	0	0	0	0	1798	5192
3-Hydroxyisobutyric acid	0	2986	13157	0	0	0	0	0	0
5-Oxoproline	0	0	0	0	0	0	0	856188	2034137
Azelaic acid	0	0	0	0	0	0	7325	0	25629
Epinephrine	0	0	0	0	0	0	26679	0	112589
Glucosamine	0	0	0	0	0	0	7388	4880	0
Inosine	0	12775	3158	0	0	0	2295	15632	4155
Inositol	0	103722	3007	0	0	0	0	0	0
Mesaconic acid	0	1811	827133	0	0	0	0	1226	8955
Myristic acid	0	0	0	20346	717178	2462965	0	0	0
O-Phosphoethanolamine	0	0	0	0	0	0	3205	1698	9406
O-Phospho-Serine	0	0	0	0	0	0	1372	2999	0
Pyridoxamine	0	0	0	0	0	0	0	3321	2618
Pyridoxine	0	0	0	0	0	0	1687	847	874
Ribose 5-phosphate	0	0	0	0	0	0	0	1822	1535
Sarcosine	0	0	0	0	8147	3372	0	1464	295796
